# Supplementary material for: Combinatorial Interactions Are Required for the Efficient Recruitment of Pho Repressive Complex (PhoRC) to Polycomb Response Elements
Source: PLoS Genet. 2014 Jul 10;10(7):e1004495. doi: 10.1371/journal.pgen.1004495 (PMC4091789; doi:10.1371/journal.pgen.1004495)
Supplement: Table S1 — The levels of PhoRC components at different computationally defined PREs. (XLSX) [file pgen.1004495.s010.xlsx]

## Sheet: SG4_PET_PREs_1kb
Table S1. The levels of PhoRC components at different computationally defined PREs
Genomic coordinates are in Dm3 release 2006.
PRE coordinates			ChIP-chip signal
Chromosome	Start	Stop	SFMBT	PHO	PHOL			SFMBT	PHO-S	PHOL
chr2L	5290	6290	10.7097	3.25858	4.04334		Genomic average (GA)	1.109	1.034	1.058
chr2L	594635	595635	14.5985	3.578	3.46171		Standard Deviation	0.364	0.133	0.424
chr2L	1643905	1644905	10.5536	1.58376	1.3334		Number of PREs >GA	201	200	199
chr2L	1972530	1973530	13.6509	3.83251	4.10456		Fraction of PREs >GA	1	0.995025	0.99005
chr2L	2448155	2449155	2.89655	1.62899	1.36087
chr2L	2450980	2451980	1.72469	1.16058	1.85001
chr2L	2454212	2455212	3.19528	1.53754	2.26403
chr2L	3538793	3539793	17.7784	4.43706	9.01873
chr2L	3544970	3545970	1.79887	1.35847	3.11162
chr2L	3606249	3607249	1.98701	1.1455	1.50994
chr2L	3662269	3663269	3.65892	1.39081	1.51015
chr2L	3824916	3825916	5.1744	2.74709	2.66839
chr2L	3835576	3836576	11.3821	2.81108	4.69815
chr2L	5403363	5404363	10.3668	7.33071	6.64789
chr2L	5421429	5422429	8.5505	3.78421	5.20719
chr2L	5460902	5461902	6.98753	1.70092	2.45965
chr2L	6787555	6788555	3.95301	1.8088	3.50568
chr2L	6817211	6818211	8.57824	2.04993	1.67939
chr2L	6820973	6821973	5.9429	3.62609	3.13678
chr2L	6833299	6834299	14.253	5.81186	10.7619
chr2L	7306432	7307432	8.55407	4.12883	6.47512
chr2L	8825422	8826422	5.32739	3.10089	4.64649
chr2L	11291544	11292544	2.63691	1.38647	1.17158
chr2L	11309347	11310347	3.03247	1.59374	1.92736
chr2L	11447125	11448125	9.38732	3.73818	2.3973
chr2L	12586427	12587427	4.11012	1.63179	1.55651
chr2L	12617692	12618692	8.83477	3.05637	3.18975
chr2L	14409951	14410951	9.61197	4.22022	7.2654
chr2L	15111038	15112038	8.72951	3.62316	3.92781
chr2L	16422343	16423343	6.98437	2.33221	2.01761
chr2L	16485973	16486973	10.2625	2.64236	2.82181
chr2L	18782665	18783665	2.13107	1.01161	1.18757
chr2L	18795571	18796571	5.80626	3.74773	3.75517
chr2L	18881109	18882109	12.2717	3.72492	2.81931
chr2L	20770009	20771009	10.7036	6.07125	10.4963
chr2L	20782896	20783896	5.31824	2.38125	2.01073
chr2R	1613509	1614509	6.57591	2.21057	2.83119
chr2R	3305913	3306913	10.4307	1.68597	2.579
chr2R	3905947	3906947	6.68506	2.54554	1.94729
chr2R	3918315	3919315	7.15167	2.80984	2.93631
chr2R	4956384	4957384	2.79609	1.25617	2.108
chr2R	5082022	5083022	5.87286	2.08782	4.06274
chr2R	7356552	7357552	12.8813	4.0502	6.3075
chr2R	7362305	7363305	6.06201	1.92786	2.49881
chr2R	7415510	7416510	17.546	8.91215	9.57054
chr2R	8771483	8772483	14.1892	5.78342	7.0163
chr2R	8791327	8792327	7.44219	2.1181	2.50996
chr2R	8843462	8844462	2.84858	1.18267	1.32745
chr2R	8867462	8868462	4.17347	1.60563	1.58736
chr2R	8877922	8878922	5.70939	2.23883	2.49546
chr2R	8883444	8884444	4.92525	1.98034	4.1143
chr2R	8901843	8902843	5.05944	1.9981	2.34398
chr2R	8922331	8923331	8.22853	3.08261	6.0987
chr2R	8926642	8927642	5.13209	1.56474	1.87033
chr2R	8929570	8930570	2.52679	1.42995	2.71961
chr2R	10345135	10346135	10.835	3.35019	4.15176
chr2R	10678120	10679120	2.49719	1.20989	1.00481
chr2R	10686482	10687482	5.55796	2.67356	2.27093
chr2R	11558873	11559873	7.48001	2.47687	3.5623
chr2R	13709561	13710561	5.28653	1.64225	2.02557
chr2R	15155951	15156951	9.18817	3.84517	5.30457
chr2R	16790601	16791601	7.5532	4.03053	7.05288
chr2R	16801429	16802429	4.52686	1.68864	1.91804
chr2R	18129478	18130478	14.8258	2.54875	2.54778
chr2R	18157851	18158851	2.94947	2.60641	3.88911
chr2R	19508656	19509656	6.75855	2.52608	2.09112
chr2R	19523395	19524395	3.10851	1.28082	1.34924
chr2R	20229351	20230351	3.20299	2.942	1.81769
chr2R	20257113	20258113	2.56826	1.49112	2.44967
chr2R	20701204	20702204	4.89045	1.75783	2.38567
chr2R	20939693	20940693	2.53305	1.48622	2.00021
chr2R	20948836	20949836	3.47401	1.6248	1.58328
chr2R	21002787	21003787	4.85469	1.85356	1.57247
chr2R	21102468	21103468	9.318	4.96452	3.72429
chr2R	21113043	21114043	1.70584	1.31358	1.16814
chr3L	377833	378833	5.2252	2.53074	2.23188
chr3L	432811	433811	3.40874	1.34517	1.23857
chr3L	616369	617369	11.3818	4.83739	6.53801
chr3L	626723	627723	6.05546	4.01436	10.033
chr3L	1102441	1103441	6.86907	1.34373	1.5987
chr3L	1177848	1178848	5.82665	1.44942	2.43361
chr3L	3845599	3846599	1.64805	1.26767	1.36568
chr3L	6896535	6897535	5.29529	1.69601	2.20086
chr3L	6981574	6982574	5.75497	1.41876	1.51035
chr3L	7940403	7941403	5.00742	2.09941	2.93804
chr3L	8997729	8998729	5.94664	3.34143	3.74654
chr3L	9011622	9012622	6.67667	2.13575	5.11434
chr3L	9033540	9034540	7.78333	2.82555	3.71697
chr3L	10317950	10318950	5.28222	1.44895	1.51149
chr3L	11003495	11004495	8.56528	1.84475	1.45342
chr3L	12427253	12428253	3.80864	1.14183	1.16847
chr3L	12460807	12461807	11.4652	4.19436	7.08245
chr3L	12572833	12573833	1.99025	1.2685	1.0587
chr3L	12602148	12603148	8.62366	2.49157	2.0686
chr3L	12645981	12646981	5.36587	2.68231	3.16923
chr3L	12660339	12661339	3.22721	1.51769	1.58109
chr3L	12685254	12686254	7.6387	2.03917	2.14264
chr3L	13659996	13660996	2.52497	1.76102	2.37267
chr3L	14124366	14125366	11.1492	3.13645	2.69788
chr3L	14170673	14171673	8.78061	2.52699	2.65541
chr3L	14571686	14572686	10.5877	5.8697	6.10229
chr3L	14592362	14593362	4.07322	1.56375	2.04351
chr3L	19656435	19657435	7.2119	2.90306	2.35264
chr3L	19675550	19676550	2.25042	1.26772	1.0519
chr3L	20614587	20615587	11.6854	3.16505	3.24132
chr3L	20688479	20689479	2.84795	1.45983	1.40637
chr3L	21472597	21473597	6.43008	2.31133	4.14382
chr3L	21577720	21578720	2.80553	1.25626	1.3539
chr3R	660532	661532	9.38535	3.17083	3.47407
chr3R	678193	679193	9.5648	2.03939	2.32534
chr3R	690486	691486	2.69104	1.83944	2.722
chr3R	2503774	2504774	3.94013	1.90002	2.04807
chr3R	2508614	2509614	8.83871	2.00669	1.23749
chr3R	2567414	2568414	9.17489	2.1492	1.95366
chr3R	2617004	2618004	15.8613	4.57596	6.76507
chr3R	2673473	2674473	4.15533	1.59232	1.91286
chr3R	2718698	2719698	6.92802	3.67487	3.4076
chr3R	2738487	2739487	13.4885	6.26643	5.7324
chr3R	2755700	2756700	7.67703	3.247	3.32947
chr3R	2788820	2789820	4.00294	1.61602	1.95462
chr3R	2826134	2827134	13.2174	4.45419	4.11043
chr3R	2862935	2863935	5.62359	2.31166	2.97078
chr3R	3136055	3137055	2.43126	1.60125	1.46927
chr3R	4006950	4007950	16.4523	4.78722	5.58533
chr3R	4016246	4017246	9.23243	2.86777	3.32125
chr3R	4158984	4159984	11.2921	4.17464	4.73779
chr3R	6361144	6362144	4.33397	1.90951	1.45129
chr3R	6442098	6443098	8.29734	3.45755	3.80223
chr3R	6447771	6448771	5.38596	2.56979	2.74004
chr3R	6490434	6491434	6.02796	2.49827	3.78944
chr3R	7166615	7167615	3.76876	2.25102	2.46883
chr3R	7179390	7180390	6.87985	1.7742	3.30008
chr3R	8069977	8070977	3.58031	1.6121	1.27452
chr3R	8106072	8107072	4.43179	2.32838	2.39665
chr3R	8889403	8890403	11.2534	4.32358	3.63097
chr3R	9700307	9701307	8.57731	1.99161	1.63617
chr3R	9726877	9727877	5.30773	1.77636	1.71023
chr3R	11849834	11850834	2.06368	1.30352	1.3689
chr3R	11851364	11852364	8.5722	2.77826	4.42565
chr3R	12229023	12230023	7.27149	2.13035	3.01794
chr3R	12239121	12240121	3.96898	2.08645	2.21589
chr3R	12248773	12249773	2.62556	1.21712	1.26698
chr3R	12457964	12458964	2.61331	1.50888	1.23863
chr3R	12528230	12529230	10.5146	5.71585	6.51317
chr3R	12589291	12590291	12.6112	6.71296	8.76277
chr3R	12637297	12638297	6.12538	2.49752	4.84909
chr3R	12655438	12656438	5.76253	2.34741	3.65971
chr3R	12672528	12673528	6.71439	2.92371	3.48571
chr3R	12683393	12684393	6.21528	2.79312	3.45366
chr3R	12695158	12696158	11.5004	3.57686	8.16453
chr3R	12707691	12708691	7.10807	2.85555	7.49958
chr3R	12795584	12796584	12.246	5.56985	4.99928
chr3R	13382892	13383892	5.84796	3.44396	3.58323
chr3R	13391967	13392967	1.8026	1.38244	2.7337
chr3R	13914797	13915797	4.60512	1.91513	2.31079
chr3R	13946384	13947384	5.00704	1.75154	1.5824
chr3R	17204463	17205463	9.96362	2.27345	3.40026
chr3R	17259534	17260534	4.18412	1.94656	2.9053
chr3R	17271782	17272782	12.9765	3.41964	4.28654
chr3R	17324852	17325852	6.66278	3.56519	3.92087
chr3R	17386852	17387852	5.79607	2.35694	2.8191
chr3R	18967354	18968354	4.20661	2.0287	1.84733
chr3R	20906136	20907136	6.07785	1.87695	1.35733
chr3R	20920186	20921186	4.47762	1.77247	1.40684
chr3R	24372594	24373594	8.90527	4.90497	5.12369
chr3R	25381426	25382426	8.36737	2.79575	2.92381
chr3R	25516149	25517149	2.04842	1.04357	1.21549
chr3R	26589230	26590230	5.53866	1.95974	1.52209
chr3R	26598138	26599138	5.55286	3.86168	4.59365
chr3R	26607228	26608228	8.23351	4.15283	5.12145
chr3R	26737738	26738738	10.7482	4.03077	4.11404
chr3R	26887823	26888823	6.66233	2.4823	2.40456
chr4	528607	529607	10.309	2.23887	2.12313
chr4	724688	725688	4.09739	1.25929	1.26348
chrX	2032114	2033114	13.3418	3.71114	4.99947
chrX	4305183	4306183	10.6203	2.73959	2.34801
chrX	4317719	4318719	5.94868	2.12428	2.13226
chrX	4490839	4491839	9.25369	3.26609	4.13352
chrX	5454405	5455405	10.5979	3.42417	4.64043
chrX	5487778	5488778	6.52274	1.96406	4.6265
chrX	5895108	5896108	4.43104	1.06288	1.33494
chrX	5907251	5908251	5.22886	1.45603	1.64372
chrX	7098579	7099579	13.027	3.77016	6.16171
chrX	7498195	7499195	6.34788	2.39867	2.17923
chrX	7520772	7521772	6.28674	1.88661	1.83914
chrX	7545198	7546198	3.1776	1.63708	1.27391
chrX	8518322	8519322	5.63203	3.33546	4.68302
chrX	8544485	8545485	10.8839	6.26195	8.54187
chrX	8570044	8571044	3.45489	1.67486	3.33143
chrX	8700536	8701536	13.4326	2.76207	3.31123
chrX	9178063	9179063	1.65999	1.03565	1.2295
chrX	9199144	9200144	3.57124	1.30814	1.15929
chrX	9587591	9588591	4.66963	1.25672	1.38609
chrX	9622307	9623307	3.69951	1.76232	2.39774
chrX	16041559	16042559	10.7854	3.93064	5.03017
chrX	16111356	16112356	12.621	2.96736	3.35994
chrX	17662071	17663071	8.87669	6.39838	9.07652
chrX	17683194	17684194	7.48495	2.67472	2.95116
chrX	17695903	17696903	2.40098	1.27142	1.43635
chrX	18260357	18261357	3.32449	1.79816	3.468
chrX	21244791	21245791	9.06798	2.16007	4.1775
