# Supplementary material for: Combinatorial Interactions Are Required for the Efficient Recruitment of Pho Repressive Complex (PhoRC) to Polycomb Response Elements
Source: PLoS Genet. 2014 Jul 10;10(7):e1004495. doi: 10.1371/journal.pgen.1004495 (PMC4091789; doi:10.1371/journal.pgen.1004495)
Supplement: Table S2 — Correlation between PHO, PHOL and dSFMBT at computationally defined PREs. (XLSX) [file pgen.1004495.s011.xlsx]

## Sheet: Spearman
Table S2. Correlation between PHO, PHOL and dSFMBT at computationally defined PREs
	SFMBT	PHO	PHOL
SFMBT	1	0.815175	0.688703		Correlations in red are significant at 0.05 level
PHO	0.815175	1	0.853378
PHOL	0.688703	0.853378	1
