# Supplementary material for: Combinatorial Interactions Are Required for the Efficient Recruitment of Pho Repressive Complex (PhoRC) to Polycomb Response Elements
Source: PLoS Genet. 2014 Jul 10;10(7):e1004495. doi: 10.1371/journal.pgen.1004495 (PMC4091789; doi:10.1371/journal.pgen.1004495)
Supplement: Table S3 — The binding of PHO and SFMBT to PREs of active target genes is reduced compared to that when the genes are repressed. (XLSX) [file pgen.1004495.s012.xlsx]

## Sheet: Blad1
Table S3. The binding of PHO and SFMBT to PREs of active target genes is reduced compared to that when the genes are repressed.
Chromosome:Coordinate*	Locus	Sg4 status	BG3 status	PRE designation	Adjusted mean PHO signal at PRE in Sg4 cells**	Adjusted mean SFMBT signal at PRE in Sg4 cells	Adjusted mean PHO signal at PRE in BG3 cells	Adjusted mean SFMBT signal at PRE in BG3 cells
chr3R:12725690	AbdB	active	repressed	Fab7	0.430868	1.38505	1.34874	2.88596
chr3R:12774621	AbdB	active	repressed	AbdB	0.645059	2.94613	1.39017	5.10653
chr3R:19026964	cnc-fzo	active	repressed	fzo	0.299871	1.53124	1.30484	2.78847
chr3R:26589999	zfh1	repressed	active	zfh.a	0.852047	4.21133	0.235025	0.163969
chr3R:26598624	zfh1	repressed	active	zfh.b	2.62438	4.07038	2.95679	1.23251
chr3R:26607732	zfh1	repressed	active	zfh.c	2.83377	6.68725	0.942943	0.0731072
chrX:7498789	ct	repressed	active	ct.a	1.1481	4.9138	0.427875	0.909197
chrX:7498789	ct	repressed	active	ct.b	0.681635	4.70047	0.199462	0.354965
	Genomic average
PHO Sg4	1.034
dSFMBT Sg4	1.109
PHO BG3	1.067
dSFMBT BG3	1.034
* Coordinates of the PRE centers are in Dm3, 2006 genome release
** The mean IP/INPUT ratios for all microarray features within +/-250bp around PRE centers were computed and values for the corresponding genomic average subtracted
