# Supplementary material for: Combinatorial Interactions Are Required for the Efficient Recruitment of Pho Repressive Complex (PhoRC) to Polycomb Response Elements
Source: PLoS Genet. 2014 Jul 10;10(7):e1004495. doi: 10.1371/journal.pgen.1004495 (PMC4091789; doi:10.1371/journal.pgen.1004495)
Supplement: Table S4 — The list of PCR primers. (XLSX) [file pgen.1004495.s013.xlsx]

## Sheet: Sheet1
Table S4. The list of PCR primers
Amplicon name	Primer name	Primer sequence	Annealing temperature	Amplicon size, bp
Primers for control region
w-pr	w-prom1	CTGCACTGGATATCATTGAAC	55	323
	w-prom2	GCGAGAGGAGTTTTGGCAC	55
Primers used for the analyses on Figure 1 and Supplementary Figures S3, S5
dom	dom-1.1	GCAAACGTGCTCGCGGACAG	55	102
	dom-1.2	TGGTGCCAATGCGTCGTGGA	55
Chd1	Chd1-1.1	GCGGTCGCTGGCGAATGTTT	55	150
	Chd1-1.2	CAGCACGCACGGTCCCACTA	55
kis-1	kis-1.1	CCGATCAGATTTGGTGCTTT	55	140
	kis-1.2	ATGTGTGTGTCGCGTTGTCT	55
Ef2b-2	Ef2b2.1	CTTGGGTATTTCACAACAAGC	55	233
	Ef2b2.2	GAAAAGGCCTAGAGGCGAC	55
Su(var)2-10	Su(var)2-10-1.1	GCGCCAATAGCAGTTAATCC	55	110
	Su(var)2-10-1.2	ATAACCATGGCCCCCATATT	55
CG7185	CG7185-1.1	GGCTTGCAGAGCGACTGCCT	55	113
	CG7185-1.2	TCCGGCTCAACATGGCCGAC	55
Primers used for the analyses on Figures 3, 5 and Supplementary Figures S4, S6
bxd	BP-3	GCCATAACGGCAGAACCAAAG	55	258
	BP-4	ATGAGGCCATCTCAGTCGC	55
oc	oc-1.1	CTACCGCGCGCCAGAGTGAG	55	122
	oc-1.2	AGTCAGGTTGTAAGCGGCGTGC	55
H15	H15-1.1	TGTCTCGCTCTAACACGCGGC	55	108
	H15-1.2	ACGTCGGCGTCGAGGCATAAC	55
Antp	Antp-1.1	AAGCCCAGCCCACTTAGCCT	55	121
	Antp-1.2	CAGCTGTCGAGGTGTGTGGC	55
en	en-PRE-1.1	TGCGCATGCTGGAGCTGTCA	55	100
	en-PRE-1.2	GACCCCCACTCGGTAACGCC	55
sens	sens2-1.1	AACGAATCAAAGCGGTATGC	55	131
	sens2-1.2	AGTGGAATCGGAACAGCAAC	55
Dfd	Dfd1.1	TGCTCCCTCTCAGTCGCGCT	55	142
	Dfd1.2	CGAAGGACGGCCCACACACG	55
unc	unc-4.1	CGAAATTGAAACGGCACATA	55	101
	unc-4.2	GAGAGCGGGTAGATTGTTGC	55
Primers used for the analyses on Supplementary Figure S1
Chd1	Chd1-ex1.1	GCTCCTCTGCACCAAACTTC	55	107
	Chd1-ex1.2	TACAGGACGCACTGTTCTGG	55
Bem46	Bem46-ex1.1	TGGACCACTCGCAACTGATA	55	113
	Bem46-ex1.2	GTTCTCCACAATAGCGCACA	55
kis	kis-ex1.1	ACTGTTACCACCCCCAACAA	55	131
	kis-ex1.2	TACCACCGGTGACTTCACAA	55
Rpp30	Rpp30-ex1.1	CGCACCACTGCTGAAGATAA	55	106
	Rpp30-ex1.2	CGCTCCATCTATCTGCGATT	55
dom	dom-ex1.1	ATCGTCGCCGAACGGATGCC	55	120
	dom-ex1.2	TGGCGTATCCACGCGTCTGC	55
G30394	CG30394-ex1.1	GCCGGCATGGGCCTCCTTTT	55	107
	CG30394-ex1.2	CGCAGCCAGTTGCGGACGAA	55
Primers used for the analyses on Figure 4D and Supplementary Figure S6C
RpL32	RpL32-ex1.1	TGGGCGATCTCGCCGCAGTA	55	174
	RpL32-ex1.2	CAGAGTGCGTCGCCGCTTCA	55
IR	2L-nc-1.1	GGCAGGACACGGGGAAACCG	55	107
	2L-nc-1.2	AGAGCCGAGCCGCCTCTCAT	55
Ubx	U-ex1.1	GTCTTTGTAGCCATTCACCG	55	155
	U-ex1.2	CCCTATGCCAACCACCATC	55
oc	oc-ex1.1	GAGAAGGCCTGCGCGGACAC	55	77
	oc-ex1.2	TCGGGCTACACGGCCTCCAA	55
H15	H15-ex1.1	TGTGGAGCGCTATTCAGGC	55	80
	H15-ex1.2	ACGGCATTTCCGAGTCACTG	55
Antp	Antp-ex1.1	TTGTAGTAGGGCATGCGGTC	55	77
	Antp-ex1.2	TACAGCCAGAACGCGAATCA	55
en	en-ex1.1	CGGAGGTTGGGTCATCGTAG	55	97
	en-ex1.2	GAGCGATGCCAATCCAGAGA	55
sens-2	sens2-ex1.1	GTCATCTGACATCCAGCGGT	55	82
	sens2-ex1.2	GCATCGTAGTTGGGCGGATA	55
Dfd	Dfd-ex1.1	TCATATGAGTGGTGCCGTCG	55	94
	Dfd-ex1.2	GTGCATGGAATGCGGATGAC	55
unc-4	unc4-ex1.1	CAGGGATCGGGATCTGGACA	55	79
	unc4-ex1.2	CGGATGCACTGCCATGATGA	55
Primers used for the dsRNA production
mock RNAi	LZRi1.1	CTAATACGACTCACTATAGGGAGGGCCACCGATATTATTTGCC	55	749
	LZRi1.2	CTAATACGACTCACTATAGGGAGCACACTGAGGTTTTCCGC	55
pho RNAi	pho-Ri1.1	CTAATACGACTCACTATAGGGAGACTTGCCCCTCATGCAAGCC	55	643
	pho-Ri1.2	CTAATACGACTCACTATAGGGAGTACCGAAGAGTCTGGTGTTGTCGAT	55
phol RNAi	phol-Ri3.1	CTAATACGACTCACTATAGGGAGGCGCGGCCACTTCCTTTTGG	55	1246
	phol-Ri3.2	CTAATACGACTCACTATAGGGAGAGTCGCGTCGAGAGGCCCAT	55
SFMBT RNAi	SFMBT-Ri1.1	CTAATACGACTCACTATAGGGAGTCGCATTACGGATCAATCAA	55	839
	SFMBT-Ri1.2	CTAATACGACTCACTATAGGGAGGGATAAACGTCCCACCAGAA	55
Primers used for the analyses on Figure 4C
PHO-ex	pho-ex1.1	ATCCGAAGCCCCAACGATTT	55	140
	pho-ex1.2	CAAACGGCAAGTCAAGACGG	55
PHOL-ex	phol-ex1.1	CCAGCGGTGTCTTGTTGTTG	55	134
	phol-ex1.2	CCACTGTCCCATTGATGGCT	55
